# Supplementary material for: The Potential of Phaeodactylum as a Natural Source of Antioxidants for Fish Oil Stabilization
Source: Foods. 2022 May 18;11(10):1461. doi: 10.3390/foods11101461 (PMC9140547; doi:10.3390/foods11101461)
Supplement: Supplementary file 1 [file foods-11-01461-s001.zip]

Archive with 1 entries (1 files):
- foods-1682359-supplementary.pdf
